# Supplementary material for: Combination Therapy with Fluoxetine and the Nucleoside Analog GS-441524 Exerts Synergistic Antiviral Effects against Different SARS-CoV-2 Variants In Vitro
Source: Pharmaceutics. 2021 Sep 3;13(9):1400. doi: 10.3390/pharmaceutics13091400 (PMC8466181; doi:10.3390/pharmaceutics13091400)
Supplement: Supplementary file 1 [file pharmaceutics-13-01400-s001.zip]

Archive with 1 entries (1 files):
- pharmaceutics-1327314-supplementary.pdf
